# Supplementary material for: Electrochemical Aptamer-Based Biosensor for Detecting Pap31, a Biomarker for Carrion’s Disease
Source: Sensors (Basel). 2024 Nov 15;24(22):7295. doi: 10.3390/s24227295 (PMC11598354; doi:10.3390/s24227295)
Supplement: Supplementary file 1 [file sensors-24-07295-s001.zip]

Archive with 1 entries (1 files):
- sensors-3292198-supplementary.pdf
